# Supplementary material for: Adjunctive treatment of symmetrical peripheral gangrene with phenolamine wet compress
Source: Medicine (Baltimore). 2025 Aug 22;104(34):e44099. doi: 10.1097/MD.0000000000044099 (PMC12384844; doi:10.1097/MD.0000000000044099)
Supplement: Supplementary file 1 [file medi-104-e44099-s001.xlsx]

## Sheet: Sheet1
Parameter	Hemoglobin	Urea	Creatinine	Albumin	PT	APTT	INR	D-Dimer	P/F
Unit	[g/L]	[mmol/L]	[μmol/L]	[g/L]	[s]	[s]	[/]	[ng/mL]	[mmHg]
Day0	126	3.4	35.3	42	12.8	49.2	1.1	/	80
Day1	100	4.4	44.1	38.3	13.7	41	1.23	4609	111
Day2	105	5.1	70.2	41.9	10.1	34.1	0.91	5312	414
Day3	121	6.2	97.7	43.4	11.1	38.3	1	9833	282
Day4	111	4.7	69.2	41.6	12.6	50.8	1.14	4639	309
Day5	114	7.9	92.4	40.9	12	47.8	1.08	5541	353
Day6	105	5.5	77.6	39.5	11.5	44.2	1.04	15653	280
Day7	93	/	89.7	34.3	13.9	51.6	1.25	27770	186
Day8	91	10.1	108.7	32.6	14.4	53.9	1.3	51136	508
Day9	77	11.3	102.2	29.8	16.5	54.4	1.49	14136	438
Day10	75	9.5	90.1	31.4	15.1	47.9	1.36	6675	458
Day11	64	8.1	86.5	32.3	14.3	46.4	1.29	2065	416
Day12	64	/	/	32.3	16.6	56.9	1.6	2751	166
Day13	66	7.7	80.7	33.2	13.6	52.5	1.23	2791	304
Day14	75	/	/	34.7	14.7	58.2	1.32	1296	447
Day15	92	5.6	71.9	35.5	19	72	1.71	2094	368
Day16	77	4.8	61.9	32.6	17.8	69.6	1.6	2394	367
Day17	79	7.2	78	29.8	15.2	60.5	1.37	2883	386
Day18	95	8.3	79.9	31	14.7	56.4	1.32	3472	310
Day19	97	7.2	71.7	28.9	17.6	70.2	1.59	2322	248
Day20	79	6.8	70.9	35.1	20.5	77.6	1.85	805	308
Day21	76	/	/	36.8	19.4	106.9	1.75	791	389
Day22	76	/	/	28.4	16.6	91.4	1.5	921	264
Day23	71	7.2	78	23.1	14.5	54.9	1.31	2761	263
Day24	63	6.1	66.1	26.3	15.9	85.8	1.37	/	286
